# Supplementary material for: Supercritical Fluid CO2 Extraction of Essential Oil from Spearmint Leaves Dried by Vacuum Drying with a Desiccant
Source: Foods. 2026 Jan 7;15(2):213. doi: 10.3390/foods15020213 (PMC12840100; doi:10.3390/foods15020213)
Supplement: Supplementary file 1 [file foods-15-00213-s001.zip]

Archive with 1 entries (1 files):
- foods-4010073-supplementary.pdf
